# Supplementary material for: A defining member of the new cysteine-cradle family is an aECM protein signalling skin damage in C. elegans
Source: PLoS Genet. 2025 Mar 20;21(3):e1011593. doi: 10.1371/journal.pgen.1011593 (PMC11925461; doi:10.1371/journal.pgen.1011593)
Supplement: S1 Table — (XLSX) [file pgen.1011593.s007.xlsx]

## Sheet: Tab A - worm strains
Strain	Genotype	Reference	Figure
IG1426	dcar-1(tm2484) V; frIs7[nlp-29p::GFP, col-12p::DsRed] IV; frIs30[(col-19p::GPA-12gf), pNP21(pBunc-53::GFP)] I	10- Zugasti et al 2014	1B
IG1929	snf-12(fr189) X; frIs7[nlp-29p::GFP, col-12p::DsRed] IV; frIs30[(col-19p::GPA-12gf), pNP21(pBunc-53::GFP)] I	this study	1B
IG1389	frIs7[nlp-29p::GFP, col-12p::DsRed] IV; frIs30[(col-19p::GPA-12gf), pNP21(pBunc-53::GFP)] I	6- Lee et al. 2018	1B, S1
IG1392	sta-2(ok1860) V; frIs7[nlp-29p::GFP, col-12p::DsRed] IV; frIs30[(col-19p::GPA-12gf), pNP21(pBunc-53::GFP)] I	6- Lee et al. 2018	1B, S1
IG1890	spia-1(fr179) X; frIs7[nlp-29p::GFP, col-12p::DsRed] IV; frIs30[(col-19p::GPA-12gf), pNP21(pBunc-53::GFP)] I	this study	1B, S1
IG2221	spia-1(syb7920) X; frIs7[nlp-29p::GFP, col-12p::DsRed] IV; frIs30[(col-19p::GPA-12gf), pNP21(pBunc-53::GFP)] I	this study	1B, S1
IG274	frIs7[col-12p::DsRed, nlp-29p::GFP] IV; fln-2(ot611) X	8- Pujol et al. 2008	1D
IG2114	spia-1(fr179) X; frIs7[nlp-29p::GFP, col-12p::DsRed] IV	this study	1D, S1
IG1060	sta-2(ok1860) V; frIs7[nlp-29p::GFP, col-12p::DsRed] IV	3- Dierking et al. 2011	1E
IG1689	dpy-7(e88) X; frIs7[nlp-29p::GFP, col-12p::DsRed] IV	4- Dodd et al. 2018	1E, 5A
IG2160	frIs7[col-12p::DsRed, nlp-29p::GFP] IV	this study	1E, 5A
IG2175	spia-1(syb7920) X; frIs7[nlp-29p::GFP, col-12p::DsRed] IV	this study	1E
IG2177	dpy-7(e88) spia-1(syb7920) X; frIs7[nlp-29p::GFP, col-12p::DsRed] IV	this study	1E, 5A
IG1988	frEx631[pSO22(spia-1p::GFP), myo-2p::mCherry]	this study	3C-G
IG1999	frEx633[pSO24(spia-1::GFP::3UTR_spia-1); myo-2p::mCherry]	this study	4A
IG2062	frEx644[pSO25(spia-1p::signalP::GFP::spia-1::3UTR_spia-1), myo-2p::mCherry, rps-0p::HygR]	this study	4A
IG2108	spia-1(fr179) X; frEx648[pSO26(spia-1::sfGFP(int)::3UTR_spia-1), myo-2p::mCherry, rps-0p::HygR]	this study	4A
IG2167	spia-1(fr179) X; frEx649[pSO26(spia-1::sfGFP(int)::3UTR_spia-1), myo-2p::mCherry, rps-0p::HygR]	this study	4A
IG2217	spia-1(syb7920) X; frEx633[pSO24(spia-1::GFP::3UTR_spia-1); myo-2p::mCherry]	this study	4A
IG2220	spia-1(syb7920) X; frEx644[pSO25(spia-1p::signalP::GFP::spia-1::3UTR_spia-1), myo-2p::mCherry, rps-0p::HygR]	this study	4A
IG2197	spia-1(syb7920) X; frEx649[pSO26(spia-1::sfGFP(int)::3UTR_spia-1), myo-2p::mCherry, rps-0p::HygR]	this study	4A, 4D, S3
IG2214	spia-1(syb7920) X; frIs7[nlp-29p::GFP, col-12p::DsRed] IV; frEx649[pSO26(spia-1::sfGFP(int)::3UTR_spia-1), myo-2p::mCherry, rps-0p::HygR]	this study	4B, 4C
IG2215	spia-1(syb7920) X; frIs7[nlp-29p::GFP, col-12p::DsRed] IV; frEx633[pSO24(spia-1::GFP::3UTR_spia-1); myo-2p::mCherry]	this study	4B, 4C
IG2218	spia-1(syb7920) X; frIs7[nlp-29p::GFP, col-12p::DsRed] IV; frEx644[pSO25(spia-1p::signalP::GFP::spia-1::3UTR_spia-1), myo-2p::mCherry, rps-0p::HygR]	this study	4B, 4C
IG2166	lpr-3(cs266[mCherry::LPR-3]) X; frEx649[pSO26(spia-1::sfGFP(int)::3UTR_spia-1), myo-2p::mCherry, rps-0p::HygR]	this study	4D-E
IG2225	spia-1((fr201(SPIA-1internal mNG^SEC^::3xFLAG)) X; dpy-2(bab597[DPY-2::mTaqBFP2]) II; qxIs257[ced-1p::NUC-1::mCherry, unc-76(+)] V	this study	4F, S3
IG2072	spia-1(fr179) X; kaIs12[COL-19::GFP]	this study	5B
TP12	kaIs12[COL-19::GFP]	9- Thein et al. 2003	5B
IG2071	spia-1(fr179) X; qxSi722[dpy-7p::DPY-7::sfGFP; ttTi5605] II	this study	5C
XW18042	qxSi722[dpy-7p::DPY-7::sfGFP] II	7- Miao et al. 2020	5C
IG2116	dpy-2(e8) II; lpr-3(cs250[ssSfGFP::LPR-3]) X	this study	5D
UP3666	lpr-3(cs250[ssSfGFP::LPR-3]) X	5- Forman-Rubinsky et al. 2017	5D
IG2222	dpy-2(e8) II; spia-1(fr201[SPIA-1internal mNG^SEC^::3xFLAG] X	this study	5E
IG2212	spia-1(fr201[SPIA-1internal mNG^SEC^::3xFLAG] X	this study	5E, S3
IG2093	spia-1(fr179) X	this study	S1
PHX3742	dpy-6(syb3742(DPY-6::mNG))	this study	S4
BE93	dpy-2(e8) II	2- Cox et al. 1980
IG1986	frEx629[pSO22(spia-1p::GFP; ttx-3p::RFP]	this study
IG2158	spia-1(fr179) lpr-3(cs266[mCherry::LPR-3]) X; frEx649[pSO26(spia-1::sfGFP(int)::3UTR_spia-1), myo-2p::mCherry, rps-0p::HygR]	this study
MCP597	dpy-2(bab597[DPY-2::mTaqBFP2]) II	this study
N2	Wild-type	1- Brenner 1974
PHX7920	spia-1(syb7920) X	this study
UP3808	lpr-3(cs266[mCherry::LPR-3]) X	5- Forman-Rubinsky et al. 2017
XW5399	qxIs257[ced-1p::NUC-1::mCherry, unc-76(+)] V	7- Miao et al., 2020
References
1- Brenner, S. (1974). The genetics of Caenorhabditis elegans. Genetics 77, 71–94.
2- Cox, G. N., Laufer, J. S., Kusch, M. and Edgar, R. S. (1980). Genetic and Phenotypic Characterization of Roller Mutants of Caenorhabditis elegans. Genetics 95, 317–339.
3- Dierking, K., Polanowska, J., Omi, S., Engelmann, I., Gut, M., Lembo, F., Ewbank, J. J. and Pujol, N. (2011). Unusual regulation of a STAT protein by an SLC6 family transporter in C. elegans epidermal innate immunity. Cell Host Microbe 9, 425–35.
4- Dodd, W., Tang, L., Lone, J. C., Wimberly, K., Wu, C. W., Consalvo, C., Wright, J. E., Pujol, N. and Choe, K. P. (2018). A Damage Sensor Associated with the Cuticle Coordinates Three Core Environmental Stress Responses in C. elegans. Genetics 208, 1467–1482.
5- Forman-Rubinsky, R., Cohen, J. D. and Sundaram, M. V. (2017). Lipocalins Are Required for Apical Extracellular Matrix Organization and Remodeling in Caenorhabditis elegans. Genetics 207, 625–642.
6- Lee, S. H., Omi, S., Thakur, N., Taffoni, C., Belougne, J., Engelmann, I., Ewbank, J. J. and Pujol, N. (2018). Modulatory upregulation of an insulin peptide gene by different pathogens in C. elegans. Virulence 9, 648–658.
7- Miao, R., Li, M., Zhang, Q., Yang, C. and Wang, X. (2020). An ECM-to-Nucleus Signaling Pathway Activates Lysosomes for C. elegans Larval Development. Dev Cell 52, 21-37.e5.
8- Pujol, N., Cypowyj, S., Ziegler, K., Millet, A., Astrain, A., Goncharov, A., Jin, Y., Chisholm, A. D. and Ewbank, J. J. (2008). Distinct innate immune responses to infection and wounding in the C. elegans epidermis. Curr Biol 18, 481–9.
9- Thein, M. C., McCormack, G., Winter, A. D., Johnstone, I. L., Shoemaker, C. B. and Page, A. P. (2003). Caenorhabditis elegans exoskeleton collagen COL-19: An adult-specific marker for collagen modification and assembly, and the analysis of organismal morphology. Developmental Dynamics 226, 523–539.
10- Zugasti, O., Bose, N., Squiban, B., Belougne, J., Kurz, C. L., Schroeder, F. C., Pujol, N. and Ewbank, J. J. (2014). Activation of a G protein-coupled receptor by its endogenous ligand triggers the innate immune response of C. elegans. Nat Immunol 15, 833–8.

## Sheet: Tab B - constructs & primers
Construct	Primer	Sequence
transcriptional construct (pSO22)	3321	GCATGCCTGCAGGTCGACTCTTCAATGCGGAGCAACC
	3322	AGTTCTTCTCCTTTACTCATGACGAATGACGCACTGCC
translational construct (pSO24), ssSPIA-1::GFP	3326	GTTCTTCTCCTTTACTCATGCTTCTGTTCTTGTAGCAAG
	3327	GGATGAACTATACAAATAGACCAGTATTATTAATAAGTG
translational construct (pSO25), ssGFP::SPIA-1	3366	AAAAGTTCTTCTCCTTTACTAGCCTCAGCTACTACAAC
	3367	GCATGGATGAACTATACAAATATTCAAAATCTGGAAATCC
	2093	AGTAAAGGAGAAGAACTTTTCACTGGA
	3365	TTTGTATAGTTCATCCATGCCATGTG
translational construct (pSO26), ssSPIA-1::GFP::SPIA-1	3392	CCCAAAAAATCAGCACTACCGGTGGCAGCGGAGGTACCGGCGGTAGTGGAGGCACGTCCAAGGGAGAGGAGCTC
	3393	CTTGTAGAGCTCGTCCATTCC
	3394	GAATGGACGAGCTCTACAAGGCGGGCAGCGGTGGCAGTGGAGGTACCGGCGGAAGCGGTATGACTCCACCAACTGTTTCC
	3395	GGTAGTGCTGATTTTTTGGG
For qPCR
act-1	538	CCATCATGAAGTGCGACATTG
	539	CATGGTTGATGGGGCAAGAG
nlp-29	952	TATGGAAGAGGATATGGAGGATATG
	848	TCCATGTATTTACTTTCCCCATCC
nlp-34	969	ATATGGATACCGCCCGTACG
	970	CTATTTTCCCCATCCGTATCC
cnc-2	944	CCGCTCAATATGGTTATGGAG
	549	TCCCATGCCCATACCGTAAC
cnc-4	1124	ACAATGGGGCTACGGTCCATAT
	1125	ACTTTCCAATGAGCATTCCGAGGA
gst-4	3307	GAAAATTTGGACTCGCTGG
	3308	AAGAAATCATCACGGGCTGG
gpdh-1	1795	AGCACTAAAGAACATTGTCGCCC
	1796	TGGTAATGAGATCAGCCACTCC

## Sheet: Tab C - RNAi clones
Gene	Clone
spia-1	sjj_F09F9.2
sta-1	sjj_Y51H4A.o
dpy-2	sjj_T14B4.6
dpy-3	sjj_EGAP7.1
dpy-7	sjj_F46C8.6
dpy-9	sjj_T21D12.2
dpy-10	sjj_T14B4.7
