# Supplementary material for: A defining member of the new cysteine-cradle family is an aECM protein signalling skin damage in C. elegans
Source: PLoS Genet. 2025 Mar 20;21(3):e1011593. doi: 10.1371/journal.pgen.1011593 (PMC11925461; doi:10.1371/journal.pgen.1011593)
Supplement: S1 Data — (XLSX) [file pgen.1011593.s008.xlsx]

## Sheet: Fig 1
Fig 1B	L4, mean green fluorescence (a.u.)							Adults, mean green fluorescence (a.u.)
	wt	sta-2(ok1860)	snf-12(fr189)	dcar-1(tm2484)	spia-1(fr179)	spia-1(syb7920)		wt	sta-2(ok1860)	snf-12(fr189)	dcar-1(tm2484)	spia-1(fr179)	spia-1(syb7920)
	13.064	5.804	7.647	14.553	8.999	7.382		29.380	6.996	6.122	26.884	35.400	20.463
	13.625	6.267	6.665	16.838	5.187	8.701		32.482	6.534	7.250	47.300	29.029	21.574
	9.946	5.020	7.014	7.112	5.463	7.490		36.538	6.540	5.621	31.934	29.031	19.602
	11.811	5.663	6.333	10.934	7.508	8.173		42.202	6.078	5.538	76.439	20.998	20.172
	9.322	5.421	5.973	7.529	6.997	9.075		29.461	6.817	5.893	31.614	28.191	17.457
	11.730	5.606	6.933	7.141	6.403	7.494		32.149	5.830	7.746	59.791	16.107	20.718
	19.233	4.748	6.502	15.688	11.997	12.316		39.461	6.779	7.199	38.169	25.258	20.718
	12.623	4.060	5.915	9.004	12.296	9.210		35.893	7.032	6.365	43.587	29.020	27.634
	21.456	4.791	6.971	6.384	6.706	12.467		34.161	7.618	6.262	52.151	37.874	23.254
	23.278	5.039	6.827	5.991	8.016	10.681		49.917	6.122	5.926	53.923	28.507	46.103
	10.887	5.567	6.696	5.678	5.749	9.507		31.578	7.278	7.028	31.796	19.427	32.155
	11.956	5.063	7.617	7.441	6.917	6.619		38.867	6.803	5.761	53.573	29.375	15.741
	14.279	5.618	6.738	11.460	6.440	5.688		32.086	6.768	7.287	51.180	22.658	26.802
	19.905	5.380	7.365	5.538	9.708	9.052		31.196	7.446	7.739	54.262	21.585	19.346
	9.821	4.798	6.115	8.261	12.455	8.190		24.016	7.729	7.063	61.607	22.836	16.042
	10.190	4.756	7.550	17.663	9.626	9.678		45.484	6.250	6.032	31.073	25.430	18.434
	16.585	4.752	6.959	6.303	5.293	8.927		23.942	7.356	6.486	64.835	19.923	20.348
	21.070	5.515	7.853	8.723	6.550	7.388		24.407	6.534	5.582	42.035	15.394	25.591
	26.148	5.526	5.858	7.979	6.938	9.546		37.617	6.629	6.595	27.438	27.094	20.222
	19.922	5.366	6.895	8.223	6.296	6.054		47.779	6.166	5.266	44.374	16.748	25.413
	17.169	4.701	6.531	9.036	6.971	7.180		22.677	6.408	6.107	33.884	15.315	22.908
	12.932	5.932	6.935	6.531	7.203	12.745		32.727	7.520	6.317	32.679	19.389	19.406
	13.576	5.203	6.862	6.876	7.342	7.067		29.709	6.050	7.136	45.213	24.787	14.572
	9.068	5.072	6.301	14.310	5.649	12.422		34.862	6.905	7.071	32.689	11	19.886
	9.731	4.703	6.780	8.626	6.463	6.606		28.778	6.411	6.003	50.695	20.533	28.307
	15.471	5.949		8.434		9.257		26.562	7.291		26.042	17.543	29.953
	11.052			13.386		8.115		22.043			34.036	38.349	23.709
	15.437			7.650		8.230		27.458			32.600	25.019	20.098
	15.361			7.657		18.612		21.962			39.328	29.543	19.988
	15.639			6.914		8.871		23.459			30.739	23.214	22.642
	11.307			11.072		9.091		34.544			34.643	20.827
	7.764			10.382				26.069			33.499	21.783
				9.668				30.644			25.740	17.432
				13.567				43.655			31.192	18.062
				6.219							42.753	14.608
				16.143							43.716	11.261
				8.032							30.329	16.761
				10.274							33.889	42.168
				8.445							30.894	15.149
				9.391							43.548	18.116
				18.717							32.604	25.323
				7.919							43.851	48.650
				8.051							33.792	28.953
				9.613							35.814	30.640
				11.894							21.553	23.959
				7.937							33.221	15.992
				12.344							32.305	32.264
				5.863							35.370	17.422
				7.908							43.780	17.678
				6.383							38.615	9.998
				6.837							23.824	18.763
											39.217	13.055
											31.424	26.494
											32.366
											40.510

## Sheet: Fig 4
Fig 4C	Adults, mean green fluorescence (a.u.)
	wt	spia-1(syb7920)	spia-1(syb7920) SPIA-1 Nter-GFP	spia-1(syb7920) SPIA-1 Cter-GFP	spia-1(syb7920) SPIA-1 GFP-int
	59.643	14.157	14.962	7.937	51.493
	64.698	10.121	11.962	10.848	16.375
	28.742	7.577	10.054	6.463	27.096
	45.378	8.843	14.767	8.512	22.335
	16.427	7.580	14.135	6.106	27.284
	22.392	10.389	9.638	4.542	40.421
	29.515	5.433	8.453	5.390	44.742
	17.813	9.720	11.690	6.393	13.890
	57.655	7.783	10.498	5.076	18.768
	65.897	7.850	6.760	5.550	23.609
	45.087	10.684	18.735	5.199	12.919
	76.383	15.691	10.282	6.001	36.971
	24.480	12.472	9.359	5.029	29.146
	76.126	6.226	7.089	5.031	12.752
	67.619	9.780	7.348	9.323	34.713
	26.896	12.106	10.379	5.366	23.180
	20.349	8.106	11.341	4.885	40.681
	27.051	7.153	13.551	7.127	23.451
	60.654	7.793	10.361	5.324	16.359
	59.105	6.929	9.069	5.470	23.015
	21.377	6.455	7.956	4.363	8.914
	38.175	5.896	10.786	6.885	42.298
	27.382	12.144	6.244	5.288	14.955
	24.044	8.163	6.974	5.416	45.290
	25.812	8.236	6.255	4.461	27.804
	23.486	6.269	5.120	4.655	18.225
	22.879	6.098	7.082	7.738	24.550
	22.719	7.255	6.510	4.305	14.528
	27.932	7.406	4.863	5.146	20.013
	16.261	9.149	7.031	5.555	21.008
	37.340	8.129	5.970	6.045	14.979
	21.877	6.742	8.354	5.667	42.960
	17.600	6.772	5.676	3.908	14.365
	19.197	9.016	5.413	6.662	17.377
	16.057	9.179	7.047	6.896	16.747
	15.228	7.252	5.091	3.890	11.767
	18.741	7.982	7.218	4.787	15.867
	40.096	7.347	8.804	4.591	26.125
	21.300	8.767	5.865	5.288	13.586
	15.882	5.382	5.936	7.558	10.486
	20.082	6.623	6.838	4.964	15.614
	24.759	10.116	7.130	4.017	15.194
	18.450	8.312	6.467	4.938	11.577
	22.084	6.753	8.488	3.790	35.018
	33.853	8.896	6.637	4.175	28.904
	23.417	8.630	3.458	4.172	19.318
	23.708	9.186	7.512	7.048	22.994
	19.101	8.591	7.622	5.991	18.296
	26.815	7.495	6.909	7.147	17.073
	28.321	6.853	4.687	6.105	23.549
	12.754	8.688	5.877	5.734	11.413
	26.677	7.025	13.400	6.457	29.021
	29.030	6.599	6.185	4.799	9.590
	26.772	5.594	5.159	4.729	9.700
	25.156	4.512	4.548	6.896	33.132
	21.634	4.797	5.358	5.407	28.551
	27.112	6.257	8.056	5.185	20.949
	18.723	5.243	7.060	4.013	24.424
	15.386	5.515	7.507		15.679
	46.906	6.080	6.800		31.565
	16.692	5.276			14.747
	17.647	5.162			27.042
	24.765	5.975			21.181
	25.136	6.944			14.075
	23.420	8.368			5.510
	23.144	6.893			28.674
	30.033	4.259
	35.248	6.199
	30.882	5.128
	15.664	6.246
	30.160	4.322
	23.692	5.118
	38.410	4.935
	25.844	4.949
	33.812	6.312
	22.115	3.400
	36.151	5.413
	13.111	6.248
	32.877

## Sheet: Fig S1B
Fig S1B	Mean green fluorescence (a.u.)
	wt - L4	wt - yAd	sta-2(ok1860) - L4	sta-2(ok1860) - yAd	spia-1(fr179) - L4	spia-1(fr179) - yAd	spia-1(syb7920) - L4	spia-1(syb7920) - yAd
	5.818	13.439	5.804	5.686	5.213	28.003	6.920	22.893
	5.663	13.406	6.267	6.232	4.763	18.818	6.529	37.763
	5.597	21.423	5.020	5.580	6.292	24.151	10.821	22.951
	7.091	15.007	5.663	7.236	5.094	38.777	5.940	25.037
	8.289	20.749	5.421	6.271	6.073	24.532	8.694	24.051
	7.871	17.379	5.606	6.331	5.259	29.160	7.873	23.016
	5.067	13.315	4.748	6.192	13.039	22.244	10.301	32.848
	6.966	16.996	4.060	7.472	5.540	33.405	7.900	27.782
	5.623	22.420	4.791	6.419	5.613	22.257	5.560	25.532
	6.505	15.033	5.039	5.783	5.271	31.355	11.757	22.034
	6.014	17.952	5.567	6.394	11.058	18.946	5.437	28.763
	4.400	18.520	5.063	5.742	5.752	22.402	10.412	20.084
	5.764	13.279	5.618	6.336	7.308	36.539	4.967	25.660
	5.255	14.283	5.380	5.904	13.249	21.739	7.610	21.570
		19.603	4.798	6.150	5.521	29.280	4.520	29.615
		17.955	4.756	5.667	9.185	36.780	5.149	20.752
		17.159	4.752	6.532	6.209	26.868	5.216	18.574
		15.415	5.515	5.539	5.288	21.654	11.419	21.440
		18.577	5.526	5.775	10.068	32.830	5.288	18.931
		14.379	5.366	5.698	6.333	26.579	6.566	20.299
		12.100	4.701	5.699	9.461	20.678	6.976	30.083
		11.799	5.932	6.261	5.510	25.145	6.035	30.317
		10.115	5.203	6.069	8.027	20.547		27.736
			5.072	6.598	4.790	23.842		30.870
			4.703	6.179	4.648	27.209		32.605
			5.949		9.474	20.774		27.576
					4.894	27.868
						25.288
						16.559
						24.966
						26.585

## Sheet: Fig S1C
Fig S1C	Fluorescence ratio (a.u.)
	wt - sta-1	wt - dpy-3	wt - dpy-7	wt - dpy-9	wt - dpy-10	spia-1(fr179) - sta-1	spia-1(fr179) - dpy-3	spia-1(fr179) - dpy-7	spia-1(fr179) - dpy-9	spia-1(fr179) - dpy-10
	40.94	379.45	218.55	391.96	376.44	35.34	160.71	102.5	106	65.68
	39.53	321.36	307.12	502.02	398.35	22.95	238.44	27.27	85.63	111.7
	20.59	99.36	229.97	65.52	320.7	28.99	148.67	90.91	71.6	108.29
	36.04	101.16	144.93	363.51	885.86	30.99	50.79	17.38	87.77	103.06
	41.08	32.38	393.99	585.29	339.39	27.88	50.14	123.05	94.22	102.23
	47.1	464.13	354.1	303.76	150.72	20	66.47	103.26	82.49	33.38
	29.96	341.19	637.65	852.15	105.12	29.33	190.48	120.51	126.55	157.14
	63.55	778.35	628.1	718.46	728.97	28.88	266.22	124.82	85.27	204.05
	30.41	225.93	340.52	73.43	356.14	27.6	29.98	257.84	76.09	95.32
	28.65	340.37	823.01	378.67	429.99	35.97	46.1	104.01	96.31	33.22
	22.12	150.81	78.65	526.8	67.39	18.33	170.73	97.14	54.25	28.46
	28.29	8.13	84.05	579.55	473.46	32.09	261.1	96.09	106.88	87.13
	41.21	881.87	267.25	219.07	355.11	19.73	119.02	174.44	13.46	104.45
	42.69	279.31	772.03	861.3	398.84	31.91	100.98	25.76	123.97	44.16
	35.46	662.89	383.11	612.09	472.22	34.44	61.19	16.84	32.39	31.63
	27.42	237.54	440.89	265.71	126.9	22.81	74.61	162.5	79.34	68.25
	36.24	78.43	251.77	221.37	135.94	29.32	206.9	94.41	74.91	90.05
	37.55	32.26	400.76	694.51	495.74	32.04	91.87	13.92	98.36	174.86
	31.65	495.88	623.97	386.4	422.15	26.76	182.43	117.65	94.53	88.04
	35.44	468.09	446.7	304.08	319.76	28.36	143.61	43.48	99.74	177.69
	32.85	962.66	176.37	421.44	508.62	32.42	65.27	147.87	120.73	80.81
	41.4	94.2	861.86	768.45	356.96	37.93	197.32	148.83	77.56	53.44
	31.51	43.1	384.28	176.23	409.15	30.34	139.01	98.15	128.95	86.27
	40.27	49.65	350.76	408.6	465.7	37.74	124.2	103.26	85.86	109.5
	7.3	327.92	675.08	394.85	661.81	48.18	109.31	167.12	231.4	140.2
	44.62	375.74	317.67	457.83	458.4	29.07	46.2	259.49	70.71	89.93
	32.41	372.33	431.87	1057.42	268.78	36.2	65.22	114.94	52.47	82.17
	29.85	262.02	205.93	197.44	240.36	28.86	65.77	121.08	85.16	230.51
	34.23	399.13	97.38	462.55	268.56	41.9	118.12	88.89	92.21	104.52
	42.96	678.13	505.88	539.4	346.99	22.4	248.75	34.01	109.2	138.93
	33.6	165.92	882.25	99.48	658.27	28.5	84.21	95.32	70.46	102.64
	33.59	237.84	266.15	419.95	503.66	42.32	26.32	80.06	69.72	100.27
	35.15	764.24	72	316.67	892.92	27.23	96.19	43.75	78.53	76.92
	33.33	318.95	370.04	275.58	338.67	29.14	142.86	180.06	105.72	164.41
	27.88	259.03	207.43	135.51	344.67	27.64	82.43	103.75	85.08	97.56
	15.87	453.87	749.55	677.12	505.19	21.79	128.37	89.49	96.77	77.25
	26.01	967.78	389.23	851.47	253.42	43.98	44.02	138.89	89.01	326.01
	38.82	626.01	297.68	453.01	392.92	34.43	44.39	113.01	64.57	107.09
	29.68	238.3	223.21	736.84	735.58	35.87	153.34	88.28	200.41	81.68
	32.97	710.56	198.2	613.61	695.37	38.1	89.53	316.95	70.83	52.85
	37.37	418.22	172.63	482.35	349.71	29.32	348.11	133.42	47.06	175.96
	35.45	322.87	288.93	434.34	35.44	18.68	265.14	155.05	184.72	146.9
	28.61	50.78	393.52	241.67	845.05	24.61	15.08	6.88	83.2	109.83
	26.67	158.59	138.17	373.07	45.33	36.27	44.83	17.13	81.42	111.39
	26.25	709.3	210.84	336.75	152.54	51.79	178.57	117.46	69.18	88.86
	45.91	832.26	74.16	112.33	692.16	20.16	239.02	99.64	40.78	102.94
	19.17	517.81	717.07	747.57	412.06	37.5	285.48	129.85	325.35	126.54
	109.48	233.2	267.44	817.32	444.17	49.52	78.6	152	38.66	168.52
	30.2	770.36	216.44	288.85	441.08	26.49	109.24	54.69	82.71	101.89
	43.86	308.47	413.52	401.76	244.54	29.26	115.64	99.2	33.12	39.71
	37.88	271.28	613.24	353.17	39.6	27.87	152.82	61.4	82.29	70
	40.4	798.86	661.59	710	113.5	26.13	21.7	31.67	66.37	96.06
	11.05	492.02	376.39	453.53	460.65	44.81	93.59	157.89	80.05	78.25
	37.3	445.54	234.85	669.7	296.24	32.59	25.42	93.5	60.22	182.12
	26.86	145.28	295.25	306.45	270.59	47.87	71.19	73.87	142.4	29.08
	27.41	264.15	506.87	538.21	375	29.5	38.56	145.3	149.55	74
	36.2	119.25	491.2	533.06	318.81	37.28	99.48	150.52	101.75	78.17
	36.77	181.71	709.11	107.05	813.69	70.4	277.37	144.61	90.44	41.35
	50.46	389.04	156.53	395.44	268.98	28.77	68.57	172.54	89.58	66.34
	41.41	740.49	539.24	494.4	666.67	35.04	113.94	82.77	66.67	86.28
	30.08	305.73	381.82	650.75	195.17	50.22	43.92	174.63	76.19	120.84
	41.06	684.37	40.28	221.39	561.35	43.8	124.46	98.98	53.29	82.1
	32.34	76.59	529.18	402.31	299.82	19.11	289.52	22.96	83.89	136.82
	36.53	805.03	179.53	499.49	106.45	40.7	103.77	111.76	199.42	39.36
	40.63	896.21	158.84	505.6	274.77	25.87	82.26	104.93	228.66	121.38
	34.92	307.33	79.47	303.55	461.54	26.92	221.67	126.67	181.23	75.78
	49.24	602.12	161.76	340.86	684.82	25.67	50.97	97.81	66.85	86.59
	51.63	110.39	175.68	427.29	780.92	94.54	86.25	84.91	104.59	134.23
	132.35	506.13	151.61	990.88	297.9	22.75	42.02	148.07	71.06	108.14
	44.87	370.52	613.44	231.13	532.85	52.02	44.96	87.4	75.29	93.82
	26.62	64.26	115.84	732.14	340.81	52.33	88.13	133.79	64.19	67.15
	45.18	352.94	558.92	370.14	355.35	34.91	197.55	70.9	104.55	105.75
	51.84	315.64	94.43	766.31	254.24	23.47	108.02	85.13	14.74	16.67
	41.67	876.74	635.97	213.99	221.7	27.16	17.27	174	36.45	44.68
	33.95	617.7	234.4	166.24	281.28	8.28	58.9	4.61	73.81	95.58
	27.87	80.48	676.69	405.33	403.41	29.69	113	168.35	45.23	113.45
	39.81	151.95	316.48	420.81	374.58	27.25	27.03	71.52	597.87	89.17
	56.13	480.96	302.42	424.03	329.77	15.4	42.92	228.35	299.84	32.04
	38.51	350.15	287.67	829.03	215.03	22.62	81.34	68.13	45.39	120.23
	35.81	1033.03	494.14	461.94	795.12		112.58	141.91	118.93	111.75
	40.58	291.47	407.64	230.07	363.64		217.95	178.77	37.44	151.85
	41.76	291.47	447.81	355.81	406.34		107.79	185.38	68.56	26.12
	41.22	91.65	191.32	385.43	277.78		76.12	136.87	70.86	114.13
	35.49	349.56		372.6	275.98		85.21	202.7	100.58	22.12
	30.88	588.63		491.23	805.62		255.49	116.32	83.33	70.36
	30.51	257.58		291.47	467.61		78.15	22.52	57.32	47.06
	26.14	241.12		192.14	356.78		105.43	106.26	36.59	128.86
	39.19	295.85		358.58	424.62		89.5	92.67	98.77	98.48
	42.38	60.12		308.85	477.66		103.04	116.33	209.45	120.46
		322.39		697.61	745.89		164.88	74.75	53.85	70.42
		434.63		677.51	500		143.64	118.37	104.36	189.66
		276.06		249.67	422.84		92.62	58.05	85.05	17.52
		440.65		111.45	183.1		28.47	158	88.44	123.88
		230.19		334.77	369.69		424.86	53.48	85.33	90.18
		212.03		320.65	236.41		80.84	157.98	84.75	43.86
		403.13		291.67	134.87		389.89	111.61	49.34	112.61
		356.21		460.76	461.17		156.68	77.45	103.55	115.45
		380.43		147.29	225.37		134.54	199.02	116.95	85.66
		192.17		148.33	33.93		90.08	81.25	91.9	99.67
		455.04		362.89	162.21		153.85	36.14	87.62	112.97
		229.17		692.31	558.14		131.23	108.27	82.76	30.63
		194.77		389.59	604.79		36.65	301.51	64.62	73.98
		249.24		189.28	357.05		170.69	97.56	45.98	109.43
		217.22		134.9	154.45		243.04	96.05	33.33	109.38
		386.5		285.71	275.74		127.66	169.75	56.96	121.26
		939.55		197.22	322.43		54.13	18.1	83.08	100
		224.62			461.27		102.96	61.64	74.44	80.29
		858.31			374.78		157.79	90.42	134.59	68.32
		2.34			139.88		73.5	24.44	92.88	18.71
					236.36		41.67	35.8	116.16	123.18
					368.42		23.42	140.66	149.2	105.08
					318.51		172.77	18.63	77.35	30.59
					189.19		57.03	34.83	103.77	43.94
					479.13		183.96	28.46	153.7	26.05
					349.54		25.88	136.86	166.67	92.64
					364.99		20	45.45	110.17	29.01
					346.38		125.86	123.91	82.33	22.18
					320.66		118.32	114.69	16.04	104.5
					246.91		72.08	167.53	41.19	76.28
					396.31		94.44	108.37	102.04	100.54
					276.8		119.16	125	124.44	118.18
					654.97		84.81	66.82	60.27	82.69
					301.76		25.56	18.92	95.24	110.94
					361.84		43.48	23.48	104.07	111.9
					576.98		27.52	202.86	169.44	117.32
					403.01		65.33	107.38	37.74	40.75
					596.68		187.42	36.95	124.84	82.43
							236.49	104.72	230.77	44.01
							65.54	70.36	38.22	109.8
							82.96	3.44	71.02	59.32
							73.7	210.29	21.03	75.47
							114.42		63.49	130.97
							121.59		82.87	99.61
							341.3		88.16	122.66
							36.97		120.53	146.38
							36.72		69.36	102.89
							17.78		98.28	47.62
							82.93		88.4	98.88
							91.87		81.57	20.93
							127.84		99.84	54.64
							91.16		94.36	121.67
							234.45		100	101.09
							165.61		97.92	67.28
							37.78		45.03	107.14
							156.63		79.45	63.28
							129.13		71.88	119.17
							137.93		77.69	101.16
							125.7		19.19	125.81
							200.7		53.93	68.87
							13.27		61.09	57.14
							92.91		146.65	85.06
							58.3		72.41	117.56
							93.86		77.74	33.08
							156.69		102.66	61.19
							161.79		4.85	95.16
									89.23	99.87
									54.77	105.18
									90.58	120.45
									86.54	77.24
									125	47.11
									299.27	63.49
									92.39	54.93
									161.46	76.92
									98.23	123.27
									150.86	84.86
									72.1	88.48
										64.78
										116.96
										102.44
										63.41
										77.07
										129.21

## Sheet: Fig S1D
Fig S1D	Size (a.u.)
	wt - sta-1	wt - dpy-3	wt - dpy-7	wt - dpy-9	wt - dpy-10	spia-1(fr179) - sta-1	spia-1(fr179) - dpy-3	spia-1(fr179) - dpy-7	spia-1(fr179) - dpy-9	spia-1(fr179) - dpy-10
	806	759	636	796	348	849	728	839	783	609
	1012	557	534	743	605	1002	692	330	327	564
	874	312	574	641	686	759	565	407	838	591
	1110	860	414	740	771	968	827	633	638	718
	925	525	566	340	330	1076	698	512	658	763
	913	683	610	1037	418	750	677	552	788	719
	701	721	850	372	371	1091	588	473	727	490
	299	582	605	650	428	831	894	681	903	593
	855	540	696	572	643	797	834	574	552	619
	768	711	565	375	807	695	846	548	841	602
	678	683	445	541	460	600	656	525	848	492
	813	615	464	704	716	592	766	614	552	746
	922	364	681	388	704	659	773	493	520	584
	773	759	851	721	519	1097	713	427	242	951
	282	706	663	794	324	755	572	475	494	569
	620	682	626	700	394	789	697	640	668	674
	883	510	707	393	537	955	609	752	801	633
	932	496	524	910	821	749	566	431	427	915
	632	607	609	691	623	822	592	442	603	602
	790	235	591	661	663	670	571	414	782	484
	822	857	601	681	348	802	812	399	820	693
	773	690	666	1084	776	870	598	766	606	655
	730	696	458	732	765	824	892	703	760	510
	745	866	593	279	758	318	628	736	955	484
	274	616	1228	699	618	851	741	365	484	592
	762	676	617	664	613	860	606	474	396	556
	648	701	477	627	599	1022	736	696	648	718
	402	603	607	547	674	797	593	669	364	590
	818	689	688	534	741	716	618	405	629	641
	675	640	595	736	732	759	599	441	696	619
	1012	669	569	764	635	772	1045	556	738	682
	923	185	650	381	683	827	608	662	502	738
	825	632	250	540	579	955	551	160	815	598
	900	533	781	733	750	755	371	622	804	444
	1076	637	646	642	676	796	740	800	764	574
	504	542	551	542	578	780	631	447	589	699
	692	869	650	680	292	773	727	468	719	592
	747	869	1337	532	565	639	811	469	604	719
	876	705	672	589	624	892	613	657	484	404
	1456	767	666	735	778	735	726	407	720	492
	883	538	643	765	509	614	767	757	425	574
	818	669	578	594	649	589	611	703	720	565
	804	512	648	600	697	894	398	436	649	519
	525	681	427	713	353	579	513	467	565	790
	838	430	332	683	531	753	588	630	983	844
	806	775	445	730	523	645	569	843	613	748
	678	365	410	824	796	880	613	593	501	648
	1023	506	516	739	403	828	687	125	595	718
	563	749	827	547	297	906	476	512	943	687
	684	885	636	682	687	991	614	625	634	680
	792	881	574	773	202	897	674	456	717	600
	792	701	919	700	652	842	507	442	452	635
	543	752	449	807	432	781	780	437	862	639
	858	909	396	1099	719	583	590	492	465	604
	819	826	779	372	340	773	604	731	625	447
	839	636	655	602	344	949	778	468	555	473
	801	696	739	726	505	912	774	671	570	678
	843	875	911	766	263	767	685	408	586	1040
	872	712	658	526	606	730	700	539	614	814
	797	894	790	714	408	742	667	737	495	452
	964	978	715	733	497	896	592	607	630	811
	755	678	422	804	652	799	932	586	563	609
	835	457	754	778	567	628	601	392	894	899
	958	636	596	979	667	688	530	510	687	813
	886	607	447	714	757	773	620	629	621	552
	859	641	302	817	793	743	812	450	618	739
	589	661	612	487	606	779	569	593	733	716
	736	616	518	447	849	751	858	742	545	596
	884	816	310	329	715	879	595	493	577	749
	780	502	908	848	411	865	823	492	518	437
	526	638	682	504	669	879	851	583	592	551
	996	612	594	489	318	1060	653	536	593	435
	868	697	826	659	649	767	611	834	475	240
	888	503	695	486	636	405	521	477	439	649
	972	599	657	782	903	483	730	217	569	565
	861	497	665	713	528	741	823	594	597	617
	854	770	613	663	598	844	592	741	470	314
	873	709	744	283	561	779	699	508	617	437
	805	654	219	813	386	840	1045	455	683	707
	782	333	512	762	410		604	606	1009	519
	1035	868	471	552	682		624	537	454	540
	862	844	594	697	347		603	561	773	268
		491	622	659	432		670	716	748	552
		801		781	587		798	592	686	226
		739		684	463		501	533	624	668
		726		621	710		691	444	785	595
		535		458	199		626	527	492	551
		747		647	650		838	928	810	660
		499		531	873		757	490	635	606
		670		377			746	602	520	639
		566		738			731	490	642	464
		710		761			691	379	729	628
		674		664			878	500	588	557
		934		696			539	374	750	621
		316		552			1002	633	649	456
		640		552			554	448	527	666
		991		688			651	736	338	563
		552		516			773	613	838	537
		817		600			766	480	642	612
		912					715	581	719	779
		528					762	508	870	653
		765					191	597	619	757
		658					621	328	348	594
		755					790	937	600	768
		652					893	648	632	635
		579					702	442	662	690
		650					641	438	712	685
		734					526	553	795	966
		428					517	491	786	588
							792	419	594	617
							555	455	563	866
							764	483	724	523
							982	402	742	569
							723	492	514	499
							425	548	432	788
							400	550	354	724
							723	573	583	586
							524	497	374	622
							874	579	607	721
							773	406	686	736
							428	488	675	660
							566	449	1178	387
							665	370	1176	631
							552	511	663	563
							654	419	602	537
							597	596	477	1276
							779	406	777	740
							444	678	481	568
							885	469	471	510
							675	291	521	826
							597	447	428	583
							638		567	565
							477		543	512
							753		794	693
							568		531	608
							708		966	622
							450		580	483
							820		724	536
							664		613	621
							704		621	366
							713		816	600
							836		460	643
							628		674	654
							794		533	504
							664		793	806
							635		793	579
							464		605	603
							716		469	620
							857		445	755
							452		622	560
							635		641	482
							789		870	706
							586		566	393
							785		526	523
							649		206	641
									594	751
									493	637
									839	440
									832	725
									736	467
									548
									1104
									576
									621
									643
									638

## Sheet: Fig S1E
Fig S1E		Fold induction (dpy-7/sta-1)
		wt			spia-1(fr179)
	nlp-29	12.26	15.22	21.5	5.11	3	3.59
	nlp-34	24.74	41.57	75.11	1.28	4.08	1.4
	cnc-2	1.46	2.73	2.67	0.36	0.41	0.85
	cnc-4	16.99	51.1	48.56	2.51	2.49	1.26
	gst-4	4.13	4.5	5.24	5.43	8.46	7.68
	gpdh-1	48.21	40.73	41.57	37	220.26	345.56
